# Supplementary material for: Hummingbird plumage color diversity exceeds the known gamut of all other birds
Source: Commun Biol. 2022 Jun 23;5:576. doi: 10.1038/s42003-022-03518-2 (PMC9226176; doi:10.1038/s42003-022-03518-2)
Supplement: Supplementary file 4 — Supplementary Data 1 [file 42003_2022_3518_MOESM4_ESM.xlsx]

## Sheet: Sheet1
Species	Catalog number	Volume (VS)	% of VS color space	Average color span	Max span	Average hue disparity	Max hue disparity	Average chroma
Topaza pella pella	YPM 101463	0.00364	1.71	0.20857	0.44204	0.55477	1.5229	0.22815
Florisuga mellivora	YPM 58656	0.00371	0.403	0.17777	0.4413	1.0729	2.631	0.14964
Eutoxeres condamini condamini	AMNH 115821	0.000871	0.459	0.10642	0.31647	0.55229	2.3002	0.14352
Eutoxeres aquila heterurus	YPM 24451	0.000993	0.248	0.093868	0.26184	0.4964	1.6564	0.13053
Ramphodon naevius	YPM 91617	0.000538	0.195	0.11421	0.34694	0.42672	1.9948	0.16748
Glaucis aeneus	YPM 56046	0.000422	0.195	0.11409	0.31595	0.29564	0.98864	0.18579
Threnetes ruckeri ventosus	YPM 56049	0.000324	0.15	0.084065	0.26416	0.24617	0.67042	0.15107
Phaethornis longirostris cephalus	YPM 54772	0.000268	0.124	0.084032	0.24726	0.27936	1.2992	0.14845
Phaethornis guy coruscus	YPM 56050	0.00152	0.702	0.14137	0.4202	0.91601	3.081	0.13859
Phaethornis augusti incanescens	YPM 137258	0.000333	0.154	0.091901	0.26677	0.51912	2.4346	0.10144
Phaethornis idaliae	AMNH 317337	0.000333	0.154	0.091448	0.23825	0.29418	0.79317	0.14893
Phaethornis striigularis saturatus	YPM 56067	0.000268	0.124	0.097775	0.30784	0.24514	1.1558	0.17791
Schistes geoffroyi	YPM 88979	0.00635	2.93	0.16689	0.45949	1.0194	3.0457	0.17105
Colibri coruscans coruscans	YPM 58659	0.0065	3	0.22318	0.54142	1.1349	2.9129	0.20517
Heliactin bilophus	AMNH 484386	0.0113	5.22	0.25512	0.73715	1.0287	2.78	0.2124
Augastes scutatus scutatus	AMNH 801441	0.0109	5.03	0.18182	0.46755	1.0358	2.8677	0.15815
Augastes lumachella	AMNH 242267	0.00419	1.94	0.22572	0.55495	0.88633	2.5636	0.21665
Heliothryx barroti	YPM 54825	0.0037	1.71	0.18731	0.51813	1.2034	3.0783	0.14328
Polytmus theresiae theresiae	YPM 139377	0.00104	0.48	0.13519	0.32789	0.66579	2.6448	0.21739
Chrysolampis mosquitus	YPM 26351	0.00123	0.568	0.20776	0.47544	0.33308	0.92387	0.24511
Anthracothorax viridigula	YPM 27790	0.00449	2.07	0.20195	0.50647	1.2305	3.1223	0.1675
Anthracothorax dominicus dominicus	YPM 58287	0.00296	1.37	0.15963	0.41498	1.3096	3.0834	0.12015
Anthracothorax jugularis	YPM 26283, YPM 26276 (gorget only)	0.0028	1.29	0.18808	0.52293	1.3282	2.7244	0.14154
Loddigesia mirabilis	AMNH 235495	0.00714	3.3	0.24184	0.58208	1.2335	2.9431	0.20385
Eriocnemis aline aline	YPM 98435	0.0022	1.02	0.17259	0.37529	0.59042	1.6012	0.24294
Aglaeactis cupripennis cupripennis	YPM 10938	0.00218	1.01	0.11379	0.30264	0.50528	1.993	0.21433
Boissonneaua jardini	YPM 22092	0.0298	13.8	0.29707	0.69388	1.4528	3.0561	0.2047
Urosticte benjamini	YPM 22101	0.00202	0.933	0.19155	0.54667	0.88537	2.5463	0.19781
Ocreatus underwoodii annae	YPM 81518	0.00263	1.21	0.1966	0.46946	1.0491	3.1139	0.21453
Heliodoxa schreibersii schreibersii	AMNH 179047	0.00389	1.8	0.22552	0.60796	1.4045	3.0875	0.17304
Heliodoxa aurescens	AMNH 179037	0.00763	3.52	0.22539	0.62348	0.89947	2.6178	0.23384
Heliodoxa imperatrix	AMNH 40462	0.00315	1.45	0.17993	0.48566	0.95109	3.042	0.19936
Heliodoxa jacula henryi	YPM 56199	0.00873	4.03	0.24558	0.61754	1.078	2.7835	0.25139
Coeligena wilsoni	YPM 98400	0.000862	0.398	0.10021	0.38449	0.57798	2.5929	0.14777
Coeligena torquata fulgidigula	YPM 10859	0.004	1.85	0.18922	0.48856	0.9316	2.6904	0.18236
Coeligena iris *	AMNH 182349	0.011	5.08	0.26271	0.7102	0.83156	2.6786	0.28471
Coeligena bonapartei	AMNH 482765	0.00926	4.28	0.2961	0.67207	0.97764	2.7617	0.30124
Coeligena helianthea helianthea	YPM 24848	0.00656	3.03	0.21767	0.59194	1.0822	2.7573	0.18828
Coeligena lutetiae	YPM 22089	0.00839	3.88	0.24013	0.64376	1.1313	2.8663	0.19163
Sephanoides fernandensis fernandensis	male: YPM 22106, female: YPM 22107	0.00658	3.04	0.23277	0.67609	0.98899	2.3864	0.21076
Lophornis pavoninus pavoninus	AMNH 485264	0.00271	1.25	0.16601	0.43579	0.61719	1.6394	0.18405
Lophornis ornatus	AMNH 485126	0.00275	1.27	0.18514	0.50817	0.59171	1.5458	0.25655
Lophornis adorabilis	YPM 56103	0.00334	1.54	0.17523	0.51369	0.56768	1.4952	0.22055
Discosura conversii	YPM 56106	0.00472	2.18	0.19	0.45422	0.96319	2.816	0.1881
Heliangelus clarisse	YPM 50769	0.00777	3.59	0.19394	0.57603	1.0876	2.989	0.16082
Heliangelus mavors	AMNH 100594	0.00191	0.882	0.16428	0.50226	0.43241	1.3018	0.27166
Heliangelus exortis	YPM 32083	0.00723	3.34	0.20556	0.56743	1.256	3.1217	0.16579
Heliangelus viola	AMNH 235826	0.00747	3.45	0.23383	0.58115	1.0072	2.8683	0.23163
Aglaiocercus kingii emmae	YPM 26949	0.00857	3.96	0.2448	0.50527	1.2005	3.0192	0.22632
Aglaiocercus coelestis coelestis	YPM 58679	0.013	6	0.31975	0.60812	1.4362	2.9867	0.25363
Sappho sparganurus sappho	YPM 22104	0.00471	2.18	0.24563	0.56965	0.74413	1.9059	0.24856
Ramphomicron microrhynchum	YPM 22103	0.00341	1.58	0.24156	0.59812	1.2719	2.4348	0.17329
Lesbia victoriae victoriae	YPM 88947	0.00152	0.702	0.13243	0.37019	0.59233	1.9823	0.17865
Oreotrochilus chimborazo chimborazo	YPM 14753	0.00346	1.6	0.19176	0.45096	1.2041	2.6812	0.14953
Chalcostigma heteropogon	YPM 26347	0.00154	0.711	0.13805	0.43774	0.51888	1.6871	0.23458
Chalcostigma herrani herrani	YPM 22099	0.00518	2.39	0.21487	0.53063	0.82027	2.9896	0.22714
Chalcostigma ruficeps	AMNH 234458	0.00282	1.3	0.17595	0.49459	0.58814	1.8681	0.24773
Oreonympha nobilis nobilis	YPM 81529	0.0111	5.13	0.18012	0.5281	1.0349	3.1164	0.1511
Chalcostigma stanleyi stanleyi	AMNH 820753	0.0049	2.26	0.15037	0.37707	1.3186	3.0915	0.1167
Oxypogon cyanolaemus	YPM 88980	0.00157	0.725	0.1214	0.4717	0.71667	2.7464	0.14269
Metallura phoebe	AMNH 174031	0.00273	1.26	0.1682	0.50277	0.64535	2.0756	0.18912
Metallura tyrianthina smaragdinicollis	YPM 81528	0.00429	1.98	0.22555	0.50308	1.2792	3.099	0.19498
Patagona gigas gigas	YPM 22074	0.000157	0.0725	0.059499	0.16655	0.23395	0.69703	0.12368
Lamprolaima rhami	YPM 14214	0.00967	4.47	0.20505	0.58085	1.0252	3.1005	0.18387
Eugenes fulgens fulgens	YPM 15029	0.00332	1.53	0.19384	0.56118	0.81778	2.5796	0.19769
Eugenes spectabilis	YPM 56204	0.00588	2.72	0.21332	0.58623	0.97394	2.9979	0.19801
Panterpe insignis insignis	YPM 56117	0.0215	9.93	0.34701	0.73092	1.3274	3.0294	0.29253
Heliomaster furcifer	YPM 10906	0.00262	1.21	0.18441	0.51431	0.96683	2.4346	0.1777
Lampornis amethystinus salvini	YPM 21424	0.00173	0.799	0.14729	0.38901	0.65722	2.3412	0.16723
Lampornis calolaemus calolaemus	YPM 56192	0.0038	1.76	0.18108	0.50379	1.0761	3.0797	0.17388
Tilmatura dupontii	YPM 142507	0.00241	1.11	0.14895	0.4853	0.80955	2.6058	0.13845
Thaumastura cora	YPM 141950	0.00162	0.748	0.12839	0.33538	0.75497	1.9887	0.12399
Myrtis fanny fanny	YPM 142539	0.00244	1.13	0.1476	0.3824	0.99829	2.9898	0.14097
Chaetocercus heliodor cleavesi	YPM 142834	0.00177	0.818	0.14002	0.44295	0.96652	2.3498	0.12781
Chaetocercus astreans	AMNH 131002	0.00275	1.27	0.15215	0.48834	0.89062	2.5233	0.15774
Calliphlox mitchellii	YPM 141839	0.00261	1.21	0.15093	0.37405	0.72348	2.5737	0.17157
Doricha enicura	YPM 21446	0.00237	1.09	0.14503	0.46625	0.69207	2.5663	0.1713
Archilochus colubris	YPM 198445	0.00236	1.09	0.15929	0.4509	0.59866	1.5235	0.16831
Mellisuga helenae *	AMNH 60746	0.00316	1.46	0.20724	0.56828	1.0881	2.2974	0.17654
Calypte anna	YPM 149795	0.00222	1.03	0.14606	0.32827	0.80213	2.691	0.16055
Calypte costae	YPM 144234	0.00101	0.467	0.17781	0.41133	1.0854	2.3293	0.16079
Atthis ellioti ellioti	YPM 142512	0.00287	1.33	0.16245	0.3813	0.86899	3.0806	0.17095
Selasphorus scintilla	YPM 141943	0.00171	0.79	0.15887	0.50777	0.43681	1.5751	0.20437
Selasphorus rufus	YPM 127185	0.00128	0.591	0.14047	0.45746	0.3956	1.2826	0.21406
Chlorostilbon swainsonii	YPM 58285	0.00181	0.836	0.13803	0.3328	0.57859	1.7285	0.15568
Cyanophaia bicolor	YPM 10882	0.00461	2.13	0.23278	0.58944	1.1099	2.7853	0.21111
Chlorostilbon lucidus	YPM 31635	0.00155	0.716	0.19486	0.4423	0.76674	2.45	0.25941
Chlorostilbon melanorhynchus	YPM 58662	0.00174	0.804	0.16633	0.3665	0.70978	2.3283	0.23553
Klais guimeti	YPM 81489	0.00394	1.82	0.20333	0.58013	1.2533	3.1158	0.16553
Orthorhyncus cristatus cristatus	YPM 33865	0.00534	2.47	0.22171	0.61368	1.2069	3.0893	0.17849
Stephanoxis loddigesii	YPM 66513	0.0026	1.2	0.20357	0.5797	1.2127	2.9926	0.17076
Campylopterus curvipennis pampa	YPM 13330	0.00387	1.79	0.18949	0.55214	1.1005	2.8903	0.15301
Microchera albocoronata	AMNH 59732	0.000939	0.434	0.12727	0.25139	0.7009	2.2887	0.1402
Elvira cupreiceps	YPM 56175	0.00196	0.905	0.19791	0.35909	0.64852	1.9034	0.25204
Goldmania violiceps *	AMNH 135419	0.00388	1.79	0.19266	0.58868	0.73025	2.5324	0.26637
Thalurania furcata furcata	YPM 139564	0.00839	3.88	0.23944	0.65139	1.5339	3.0294	0.16328
Thalurania colombica venustra	YPM 56114	0.00655	3.03	0.20993	0.61566	1.5466	3.1009	0.13841
Eupetomena macroura macroura	YPM 137500	0.00362	1.67	0.20713	0.51603	1.2755	2.9948	0.17022
Trochilus polytmus	YPM 10597	0.00167	0.771	0.18657	0.41471	1.1809	2.8132	0.15883
Amazilia cyanocephala cyanocephala	YPM 37860	0.000627	0.29	0.11271	0.45463	0.65467	2.4099	0.11656
Amazilia saucerottei hoffmanni	YPM 56145	0.00352	1.63	0.22513	0.42616	1.3437	3.0599	0.19689
Amazilia beryllina lichtensteini	YPM 21435	0.00313	1.45	0.15816	0.37802	0.49494	1.6802	0.25801
Amazilia tobaci erythronotos	YPM 26363	0.00504	2.33	0.2391	0.49275	1.023	2.9468	0.25262
Amazilia tzacatl jucunda	YPM 22097	0.00223	1.03	0.15604	0.45031	0.64272	1.7568	0.20148
Amazilia franciae	YPM 54520	0.00697	3.22	0.22704	0.59789	0.96945	2.8382	0.21277
Chrysuronia oenone oenone	YPM 24441	0.0142	6.56	0.33857	0.74176	1.2698	2.9941	0.2861
Amazilia versicolor *	AMNH 430395	0.00211	0.975	0.15945	0.34834	0.71615	2.153	0.1953
Leucochloris albicollis	YPM 66520	0.00151	0.697	0.15129	0.34264	1.1976	3.1026	0.13366
Hylocharis sapphirina	YPM 139573	0.00729	3.37	0.23691	0.57758	1.364	3.0033	0.17411
Hylocharis chrysura	YPM 100931	0.000884	0.408	0.12706	0.35622	0.33051	1.091	0.23159
Amazilia rosenbergi	YPM 58667	0.0131	6.05	0.25279	0.62303	1.2552	3.1041	0.20851
Hylocharis cyanus cyanus	YPM 91649	0.00734	3.39	0.24057	0.58614	1.2551	2.9918	0.19483
Juliamyia julie panamensis	YPM 54793	0.0105	4.85	0.25469	0.62052	1.3715	3.0114	0.19687
Chlorestes notata notata	YPM 26306	0.00559	2.58	0.20344	0.52202	1.2479	3.089	0.17645
